# Supplementary material for: Online misinformation can distort witnesses’ memories. Analysis of co-witness discussions using an online version of the MORI-v technique
Source: Front Psychol. 2024 Jan 17;14:1239139. doi: 10.3389/fpsyg.2023.1239139 (PMC10829763; doi:10.3389/fpsyg.2023.1239139)
Supplement: Supplementary file 1 [file Table_1.xls]

## Sheet: Data File
SubjectNo	Age	Gender	Nondiscussed_Correct	Discussed_Correct	Nondisputed_correct	Disputed_correct	Preference_for_order	Predictability_of_future	Decisiveness	Discomfort_with_ambiguity	Closed_mindedness	Self_liking	Self_confidence	Principled_autonomy	Social_adaptation	Social_friction	Resistance_to_conformity
1	23	1	1	0	0		16	13	16	4	6	19	27	64	17	28	1
2	18	1	0.75	0	0		5	6	17	3	4	39	29	68	17	27	0.75
3	23	1	0.5	0.5	0	1	16	5	12	4	13	40	31	56	46	32	0
4	29	2	1	1	0	1	12	11	15	5	11	34	22	62	39	25	0
5	25	1	0.75	0.333333	1		16	13	16	6	10	30	23	57	27	21	0.416667
6	25	2	0.5	0	0		13	8	15	2	7	21	22	45	41	21	0.5
7	23	2	1	0.666667	1	1	13	9	14	8	3	19	24	55	38	17	0.333333
8	22	1	0.5	0.5	0	1	14	4	10	2	8	31	25	44	36	29	0
9	24	1	0.25	0	0	0	12	12	14	4	1	17	15	57	28	24	0.25
10	26	2	0.5	0.5	0	1	14	16	15	7	10	19	21	54	31	26	0
11	24	1	0.75	0.666667	1	1	17	14	18	7	9	25	31	58	35	26	0.0833333
12	25	2	0.75	0.5	0	1	12	14	11	8	5	14	19	35	42	21	0.25
13	24	2	1	1	0	1	16	12	15	1	11	30	34	59	25	26	0
14	25	1	0.75	0.5	0	1	8	6	14	5	4	30	16	44	34	15	0.25
15	18	1	1	0	0		8	4	12	5	10	20	21	55	34	28	1
16	49	1	0.25	0	0		16	14	16	6	10	29	23	49	39	26	0.25
17	25	2	1	0.5	0	1	11	11	12	5	5	22	13	50	43	24	0.5
18	24	1	0.75	0.5	0	1	16	14	14	5	7	24	22	52	26	27	0.25
19	24	1	0.5	0.5	0	1	16	15	17	4	10	32	22	54	35	22	0
20	24	2	1	0.5	0	1	8	5	14	6	12	29	27	61	24	21	0.5
21	21	1	0.5	0	0		14	15	16	4	2	23	14	55	36	24	0.5
22	21	2	0.5		0		16	12	15	6	12	16	19	39	46	23
23	24	1	0.75	0.5	1	0	11	8	10	4	8	35	27	60	35	21	0.25
24	24	1	1	0.5	0	1	6	6	8	3	9	25	18	54	32	18	0.5
25	23	1	1	0.666667	1	1	12	8	15	1	2	14	20	40	40	21	0.333333
26	25	2	0.5	0	0	0	14	12	15	7	8	20	20	70	32	29	0.5
27	23	1	1		0		17	17	14	3	14	16	34	64	29	29
28	27	2	1	0	0		9	8	9	2	6	26	23	53	34	25	1
29	23	1	0.5	0.5	0	1	15	10	16	7	6	31	26	52	34	29	0
30	22	1	0.75	1	0	1	12	12	11	6	4	26	23	52	36	24	-0.25
31	23	1	0.75	0	0		18	16	18	6	11	32	32	47	33	26	0.75
32	24	2	0.25	0	0		10	7	16	0	3	20	21	58	29	32	0.25
33	23	1	0.75	0.5	1		8	15	14	1	7	19	16	54	42	23	0.25
34	23	2	0.75		0		15	13	14	5	6	27	26	49	27	19
35	22	1	0.5	0	0		3	11	11	3	13	26	22	55	37	28	0.5
36	23	1	1	0	0		4	8	17	5	2	18	17	64	27	33	1
37	26	2	0.75	0	0		14	15	12	8	12	29	25	56	35	27	0.75
38	33	1	0.75		0		14	11	12	2	8	25	23	61	47	26
39	22	1	0.5	0.5	0	0.66	16	14	18	5	13	17	26	68	40	31	0
40	22	2	0.5	1	0	1	6	6	16	6	10	22	16	43	41	21	-0.5
41	25	2	1	1	0	1	18	15	17	4	9	31	24	53	42	24	0
42	20	2	0.75	0.25	0	1	7	8	13	5	8	20	14	60	25	32	0.5
43	21	1	0.75	0.5	0	0.5	13	10	14	4	10	33	26	51	32	20	0.25
44	23	2	0.75	1	0	1	11	11	9	5	11	37	29	59	30	31	-0.25
45	21	2	0.75	0	0		7	11	12	4	8	26	16	62	33	30	0.75
46	49	1	0.75	0	0		7	9	7	5	13	34	28	54	26	22	0.75
47	27	1	0.5	0.333333	0	0.5	14	10	14	3	8	33	27	56	37	28	0.166667
48	54	1	0.5	0.5	0	0.5	11	18	18	4	11	28	21	45	45	18	0
49	23	2	0.5	1	1		17	3	15	11	5	36	24	54	36	33	-0.5
50	21	1	0.75	0	0		17	9	17	9	13	23	21	59	34	31	0.75
51	26	1	1	0	0		8	7	17	3	8	30	36	60	32	33	1
52	25	2	0.75	0.5	1		16	11	13	7	14	30	32	54	42	30	0.25
53	27	1	1	0	0		10	12	18	2	3	30	21	58	20	27	1
54	29	2	0.75	0	0		18	10	18	2	3	14	12	66	37	28	0.75
55	24	1	1	1	1		6	16	15	4	6	32	29	41	51	24	0
56	24	2	0.5	0	0		11	11	15	6	7	28	27	57	38	29	0.5
57	23	1	0.75	0.5	1	0	3	3	12	3	13	14	20	57	30	26	0.25
58	23	1	1	0.333333	0	1	10	9	12	2	8	27	20	58	25	18	0.666667
59	23	1	1		0		11	7	15	4	7	33	26	57	28	25
60	24	2	0.25	0	0		12	13	15	3	6	33	21	48	40	20	0.25
61	24	1	0.75	0	0		11	13	13	3	4	20	22	56	43	30	0.75
62	21	2	0.75	0.333333	1		13	14	16	5	5	25	24	54	46	32	0.416667
63	30	1	0.5	0	0		11	9	7	3	8	27	27	46	34	21	0.5
64	31	2	1	0	0		18	14	16	1	8	26	21	35	42	14	1
65	23	2	0.5		0		12	5	13	10	14	17	23	56	31	31
66	22	1	1	0	0		15	11	17	2	11	22	25	62	34	30	1
67	21	1	0.75	1	1	1	12	8	14	5	4	19	26	55	32	29	-0.25
68	30	1	1	1	0	1	9	8	12	4	11	28	38	57	25	30	0
69	21	1	0.75	0.5	0	1	6	3	8	1	8	28	24	49	32	24	0.25
70	19	1	1	0.5	0	1	17	14	18	1	5	22	17	57	31	20	0.5
71	25	1	0.5	1	0	1	15	11	17	5	4	24	22	48	48	21	-0.5
72	26	2	1	0.5	0	1	10	4	11	2	14	36	30	60	28	20	0.5
